# Supplementary material for: Genome-Wide Identification of Loci Associated With Phenology-Related Traits and Their Adaptive Variations in a Highbush Blueberry Collection
Source: Front Plant Sci. 2022 Jan 21;12:793679. doi: 10.3389/fpls.2021.793679 (PMC8814416; doi:10.3389/fpls.2021.793679)
Supplement: Supplementary Table 1 — List of accessions used in this study. Circles in the genome-wide association study (GWAS) column represented accessions employed in GWAS. [file Table_1.xlsx]

## Sheet: Sheet1
Supplementary Table S1. List of samples included in this study
group	accession / cultivar name	sampled location	original location	GWAS
Southern Highbush (SHB)	Avanti	MS, USA	FL, USA	〇
	AZ114	MS, USA	MS, USA	〇
	AZ131	MS, USA	MS, USA	〇
	Biloxi	MS, USA	MS, USA	〇
	Bluecrisp	Shizuoka, Japan	FL, USA
	Blueridge	Kyoto, Japan	NC, USA
	Camellia	MS, USA	GA, USA	〇
	Cape Fear	MS, USA	NC, USA	〇
	Endura	MS, USA	FL, USA	〇
	Georgia Dawn	MS, USA	GA, USA	〇
	Georgia Germ	MS, USA	GA, USA	〇
	Gumbo	MS, USA	MS, USA	〇
	Gupton	MS, USA	MS, USA	〇
	Indigocrisp	MS, USA	FL, USA	〇
	Jubilee	MS, USA	MS, USA	〇
	Keecrisp	MS, USA	FL, USA	〇
	Legacy	MS, USA	NC, USA	〇
	Meadowlark	MS, USA	FL, USA	〇
	MissLilly	MS, USA	GA, USA	〇
	MS1050	MS, USA	MS, USA	〇
	MS1125	MS, USA	MS, USA	〇
	MS1128	MS, USA	MS, USA	〇
	MS1129	MS, USA	MS, USA	〇
	MS1130	MS, USA	MS, USA	〇
	MS1135	MS, USA	MS, USA	〇
	MS1141	MS, USA	MS, USA	〇
	MS1150	MS, USA	MS, USA	〇
	MS1269	MS, USA	MS, USA	〇
	MS1318	MS, USA	MS, USA	〇
	MS1355	MS, USA	MS, USA	〇
	MS1375	MS, USA	MS, USA	〇
	MS1414	MS, USA	MS, USA	〇
	MS1425	MS, USA	MS, USA	〇
	MS1428	MS, USA	MS, USA	〇
	MS1477	MS, USA	MS, USA	〇
	MS1478	MS, USA	MS, USA	〇
	MS1480	MS, USA	MS, USA	〇
	MS1499	MS, USA	MS, USA	〇
	MS1535	MS, USA	MS, USA	〇
	MS1561	MS, USA	MS, USA	〇
	MS1691	MS, USA	MS, USA	〇
	MS1694	MS, USA	MS, USA	〇
	MS1745	MS, USA	MS, USA	〇
	MS1749	MS, USA	MS, USA	〇
	MS1754	MS, USA	MS, USA	〇
	MS2069	MS, USA	MS, USA	〇
	MS2071	MS, USA	MS, USA
	MS2134	MS, USA	MS, USA	〇
	MS2137	MS, USA	MS, USA	〇
	MS2177	MS, USA	MS, USA	〇
	MS2209	MS, USA	MS, USA
	MS2213	MS, USA	MS, USA
	MS2215	MS, USA	MS, USA	〇
	MS2216	MS, USA	MS, USA
	MS2219	MS, USA	MS, USA	〇
	MS2237	MS, USA	MS, USA	〇
	MS2240	MS, USA	MS, USA
	MS2244	MS, USA	MS, USA	〇
	MS2248	MS, USA	MS, USA	〇
	MS2264	MS, USA	MS, USA	〇
	MS2294	MS, USA	MS, USA	〇
	MS2276	MS, USA	MS, USA
	MS2296	MS, USA	MS, USA	〇
	MS2297	MS, USA	MS, USA	〇
	MS2298	MS, USA	MS, USA	〇
	MS2303	MS, USA	MS, USA	〇
	MS2305	MS, USA	MS, USA	〇
	MS2306	MS, USA	MS, USA	〇
	MS2307	MS, USA	MS, USA	〇
	MS2311	MS, USA	MS, USA	〇
	MS2317	MS, USA	MS, USA
	MS2341	MS, USA	MS, USA	〇
	MS2384	MS, USA	MS, USA	〇
	MS2385	MS, USA	MS, USA	〇
	MS2387	MS, USA	MS, USA	〇
	MS354	MS, USA	MS, USA	〇
	MS711	MS, USA	MS, USA	〇
	MS803	MS, USA	MS, USA	〇
	MS813	MS, USA	MS, USA	〇
	MS977	MS, USA	MS, USA	〇
	MS978	MS, USA	MS, USA	〇
	NC8406-40	MS, USA	NC, USA	〇
	O'Neal	MS, USA	NC, USA	〇
	Patricia	MS, USA	FL, USA	〇
	Pearl	MS, USA	MS, USA	〇
	Primadonna	MS, USA	FL, USA	〇
	Raven	MS, USA	FL, USA	〇
	Rebel	MS, USA	GA, USA	〇
	Reveille	MS, USA	NC, USA	〇
	Sampson	Kyoto, Japan	NC, USA
	SanJoaquin	MS, USA	FL, USA	〇
	Santa Fe	MS, USA	FL, USA	〇
	Sharpblue	MS, USA	FL, USA	〇
	Snow Chaser	MS, USA	FL, USA	〇
	Sunshine Blue	MS, USA	FL, USA	〇
	Springhigh	MS, USA	FL, USA	〇
	Star	MS, USA	FL, USA	〇
	Summit	MS, USA	AR, USA	〇
	Suzi-Blue	MS, USA	GA, USA	〇
	Sweet Crisp	MS, USA	FL, USA	〇
	TX38	MS, USA	MS, USA	〇
	TX81	MS, USA	MS, USA	〇
	US487	MS, USA	MS, USA	〇
	US775	MS, USA	MS, USA	〇
	Ventura	MS, USA	OR, USA	〇
Northern Highbush (NHB)	Amatsubu-boshi	Kyoto, Japan	Gunma, Japan
	Berkeley	Miyagi, Japan	NJ, USA
	Blue Crop	MS, USA	NJ, USA
	Bluechip	Miyagi, Japan	NC, USA
	Bluegold	Miyagi, Japan	MD, USA
	Bounty	MS, USA	NC, USA
	Brigitta Blue	Miyagi, Japan	Australia
	Caroline Blue	Miyagi, Japan	Australia
	Darrow	Shizuoka, Japan	NJ, USA
	Earliblue	Kyoto, Japan	NJ, USA
	Harrison	Miyagi, Japan	NC, USA
	Jersey	Miyagi, Japan	NJ, USA
	Lateblue	Miyagi, Japan	NJ, USA
	Meader	Miyagi, Japan	NH, USA
	Nelson	Miyagi, Japan	NJ, USA
	Pender	Shizuoka, Japan	NC, USA
FL, GA, MS, NC, MI, MD represent the US country Florida, Georgia, Mississippi, North Carolina, Michigan, and Maryland, respectively

## Sheet: Sheet2
Supplementary table S2. List of loci detected in this study
package	gene action	genotype call method	phenotype	chromosome	position	FDR
GWASpoly	additive	updog	NDF18	9	8490641	0.0327372
GWASpoly	additive	updog	NDF18	3	31244833	0.0327372
GWASpoly	additive	updog	CR18	4	35290198	0.0910265
GWASpoly	additive	updog	CR18	4	35290273	0.0910265
GWASpoly	additive	updog	CR18	4	36498180	0.0857554
GWASpoly	additive	updog	CR18	4	36168721	0.0857554
GWASpoly	additive	updog	CR18	4	36168751	0.0857554
GWASpoly	1-dom-ref	updog	NDF19	3	38656463	0.0908998
GWASpoly	1-dom-ref	updog	NDF19	3	38656409	0.0872822
GWASpoly	1-dom-ref	updog	NDF19	3	38656682	0.0872822
GWASpoly	1-dom-ref	updog	NDF19	11	4534726	0.00630596
GWASpoly	1-dom-ref	updog	NDF20	3	4052918	0.0722142
GWASpoly	1-dom-alt	updog	CR18	4	36498180	0.0774636
GWASpoly	1-dom-alt	updog	CR18	4	35290198	0.0774636
GWASpoly	1-dom-alt	updog	CR18	4	35290273	0.0774636
GWASpoly	2-dom-ref	updog	NDF18	11	28298364	0.0910008
GWASpoly	2-dom-ref	updog	NDF18	11	28298568	0.0910008
GWASpoly	2-dom-ref	updog	NDF18	7	10849505	0.0805085
GWASpoly	2-dom-ref	updog	NDF18	10	18764904	0.00433143
GWASpoly	2-dom-ref	updog	NDF19	7	10849446	3.43336e-06
GWASpoly	2-dom-ref	updog	NDF19	7	10849491	3.43336e-06
GWASpoly	2-dom-ref	updog	NDF20	7	10849446	0.0835319
GWASpoly	2-dom-ref	updog	NDF20	7	10849491	0.0835319
GWASpoly	2-dom-ref	updog	FDP19	10	16342805	0.0970425
GWASpoly	2-dom-alt	updog	NDF18	11	2097418	0.0893443
GWASpoly	2-dom-alt	updog	NDF18	3	31244833	0.0659315
GWASpoly	2-dom-alt	updog	NDF18	2	39566280	0.0274878
GWASpoly	2-dom-alt	updog	NDF18	12	25969187	0.00446129
GWASpoly	2-dom-alt	updog	NDF18	12	25969202	0.00446129
GWASpoly	2-dom-alt	updog	NDF18	12	25969206	0.00446129
GWASpoly	2-dom-alt	updog	NDF19	2	7455639	0.0637243
GWASpoly	2-dom-alt	updog	NDF19	2	7455640	0.0637243
GWASpoly	2-dom-alt	updog	NDF19	2	7455653	0.0637243
GWASpoly	additive	freebayes	NDF18	3	31244833	0.0127918
GWASpoly	additive	freebayes	NDR19	6	4316720	0.0985712
GWASpoly	additive	freebayes	NDR19	7	10064365	0.090605
GWASpoly	additive	freebayes	Continuous flowering	3	13354565	0.0224585
GWASpoly	additive	freebayes	Continuous flowering	5	12153447	0.00523155
GWASpoly	additive	freebayes	Continuous flowering	5	18699641	0.00523155
GEMMA	additive	updog	NDF18	9	8490641	0.00788211
GEMMA	additive	updog	NDF18	3	31244833	0.00788211
GEMMA	additive	updog	NDF18	2	42981902	0.030429
GEMMA	additive	updog	NDF18	7	34720526	0.0332766
GEMMA	additive	updog	NDF18	7	34720516	0.0332766
GEMMA	additive	updog	NDF18	2	38426384	0.0332766
GEMMA	additive	updog	NDF18	2	38426601	0.0332766
GEMMA	additive	updog	NDF18	2	38426390	0.0332766
GEMMA	additive	updog	NDF18	4	42002456	0.036118
GEMMA	additive	updog	NDF18	7	34720470	0.03705
GEMMA	additive	updog	NDF18	3	31508140	0.0379993
GEMMA	additive	updog	NDF18	5	9043347	0.0480886
GEMMA	additive	updog	NDF18	5	8865083	0.0563252
GEMMA	additive	updog	NDF18	8	3206649	0.0563252
GEMMA	additive	updog	NDF18	9	8313848	0.0563252
GEMMA	additive	updog	NDF18	9	8490649	0.0676265
GEMMA	additive	updog	NDF18	9	8490637	0.0676265
GEMMA	additive	updog	NDF18	9	8490647	0.0676265
GEMMA	additive	updog	NDF18	9	8313957	0.0690595
GEMMA	additive	updog	NDF18	5	39876847	0.072142
GEMMA	additive	updog	NDF18	3	31683591	0.072142
GEMMA	additive	updog	NDF18	3	42264124	0.072142
GEMMA	additive	updog	NDF18	9	8490646	0.072142
GEMMA	additive	updog	NDF18	5	20405605	0.072142
GEMMA	additive	updog	NDF18	11	18621469	0.072142
GEMMA	additive	updog	NDF18	3	41853224	0.072142
GEMMA	additive	updog	NDF18	1	33286575	0.072142
GEMMA	additive	updog	NDF18	12	25969187	0.072142
GEMMA	additive	updog	NDF18	11	24468846	0.072142
GEMMA	additive	updog	NDF18	11	21751354	0.072142
GEMMA	additive	updog	NDF18	12	25969202	0.072142
GEMMA	additive	updog	NDF18	5	39876807	0.072142
GEMMA	additive	updog	NDF18	3	10477124	0.0744583
GEMMA	additive	updog	NDF18	8	8357179	0.0842325
GEMMA	additive	updog	NDF18	9	37948072	0.0904701
GEMMA	additive	updog	NDF18	9	37947985	0.0904701
GEMMA	additive	updog	NDF18	6	30829629	0.0910249
GEMMA	additive	updog	NDF18	2	35528844	0.0910249
GEMMA	additive	updog	NDF18	5	9043204	0.0910249
GEMMA	additive	updog	NDF18	12	25969206	0.0972539
GEMMA	additive	updog	NDF18	11	4230009	0.0972539
GEMMA	additive	updog	NDF18	3	41853208	0.0972539
GEMMA	additive	updog	NDF18	11	2097418	0.0972539
GEMMA	additive	updog	NDF18	11	32094553	0.0972539
GEMMA	additive	updog	NDF19	9	31138669	0.0336316
GEMMA	additive	updog	NDF19	4	39371742	0.0336316
GEMMA	additive	updog	NDF19	2	7455639	0.0336316
GEMMA	additive	updog	NDF19	2	7455640	0.0336316
GEMMA	additive	updog	NDF19	2	2640430	0.0336316
GEMMA	additive	updog	NDF19	4	30919373	0.037238
GEMMA	additive	updog	NDF19	9	31284206	0.0426117
GEMMA	additive	updog	NDF19	6	30829629	0.0867161
GEMMA	additive	updog	NDF19	2	7455653	0.0917234
GEMMA	additive	updog	NDF19	6	16088857	0.0917234
GEMMA	additive	updog	NDF19	3	4052918	0.0931419
GEMMA	additive	updog	NDF20	3	4052918	0.0333896
GEMMA	additive	updog	NDF20	12	8549181	0.082161
GEMMA	additive	updog	NDF20	12	8549178	0.082161
GEMMA	additive	updog	NDR19	7	36900400	0.0588157
GEMMA	additive	updog	NDR19	7	35603952	0.0588157
GEMMA	additive	updog	NDR19	10	14378877	0.0588157
GEMMA	additive	updog	NDR19	9	30684845	0.0588157
GEMMA	additive	updog	NDR19	1	14877612	0.0588157
GEMMA	additive	updog	NDR19	7	34328274	0.0588157
GEMMA	additive	updog	NDR19	10	14378948	0.0588157
GEMMA	additive	updog	NDR19	1	32664875	0.0608952
GEMMA	additive	updog	NDR19	9	30685003	0.0608952
GEMMA	additive	updog	NDR19	11	37315113	0.0703489
GEMMA	additive	updog	NDR19	5	35618151	0.0720547
GEMMA	additive	updog	NDR19	4	40532556	0.0720547
GEMMA	additive	updog	NDR19	7	25254941	0.0720547
GEMMA	additive	updog	NDR19	2	32166754	0.0752834
GEMMA	additive	updog	NDR19	4	9253094	0.0894379
GEMMA	additive	updog	NDR19	5	22322489	0.0896316
GEMMA	additive	updog	FDP18	9	8401122	0.0535152
GEMMA	additive	updog	FDP18	9	8401111	0.0535152
GEMMA	additive	updog	CR18	4	36498180	0.00796007
GEMMA	additive	updog	CR18	4	36168721	0.00796007
GEMMA	additive	updog	CR18	4	36168751	0.00796007
GEMMA	additive	updog	CR18	4	35290198	0.031131
GEMMA	additive	updog	CR18	4	35290273	0.031131
GEMMA	additive	updog	CR18	4	35172959	0.0336264
GEMMA	additive	updog	CR18	4	38282452	0.0869125
GEMMA	additive	updog	CR18	4	34516343	0.0869125
GEMMA	additive	updog	CR18	4	35301853	0.0956603
GEMMA	additive	updog	CR18	4	38282629	0.096732
GEMMA	additive	updog	CR18	12	26690184	0.096732
GEMMA	additive	updog	CR18	4	38282633	0.096732
1-dom-ref, 1-dom-alt, 2-dom-ref, 2-dom-alt represent simplex reference allele dominance, simplex alternative allele dominance, duplex reference allele dominance, duplex alternative allele dominace, respectively.
